# Supplementary material for: Genetic and developmental divergence in the neural crest programme between cichlid fish species
Source: bioRxiv. 2024 Jun 7:2024.01.30.578004. Originally published 2024 Jan 31. Preprint. [Version 2] doi: 10.1101/2024.01.30.578004 (PMC10862805; doi:10.1101/2024.01.30.578004)
Supplement: Supplement 8 [file media-8.xlsx]

## Sheet: Sheet1
gene	Ensembl accession number	MI probe lot number
dicer1	ENSACLG00000007920	PRR266
fgf8a	ENSACLG00000004676	RTG244
kcnk18	ENSACLG00000005460	RTG248
prdm1a	ENSACLG00000004069	RTG243
sox10b	ENSACLG00000016156	PRD410
sox10a	ENSACLG00000009200	PRR264
